# Supplementary material for: One Function, Many Faces: Functional Convergence in the Gut Microbiomes of European Marine and Freshwater Fish Unveiled by Bayesian Network Meta-Analysis
Source: Animals (Basel). 2025 Oct 2;15(19):2885. doi: 10.3390/ani15192885 (PMC12524309; doi:10.3390/ani15192885)
Supplement: Supplementary file 1 [file animals-15-02885-s001.zip]

Archive with 5 entries (5 files):
- Figure S1.tif
- Figure S2.tif
- Table S1 - Feeding tables Sea bass and Trout trials .xlsx
- Table S2 - Kruskall Functions results.xlsx
- Table S3 - Centrality metrics Bayesian Networks.xlsx
