# Supplementary material for: One Function, Many Faces: Functional Convergence in the Gut Microbiomes of European Marine and Freshwater Fish Unveiled by Bayesian Network Meta-Analysis
Source: Animals (Basel). 2025 Oct 2;15(19):2885. doi: 10.3390/ani15192885 (PMC12524309; doi:10.3390/ani15192885)
Supplement: Supplementary file 1 [file animals-15-02885-s001.zip › Table S1 - Feeding tables Sea bass and Trout trials .xlsx]

## Sheet: Sea bass
Dietary information of the sea bass feeding trials
Tr.SB.1	Diet 1	Diet 2
Fishmeal LT	25	15
Polychaete meal	0	10
Wheat gluten	5.04	6.04
Wheat	6	5.2
Fish Oil	9.2	10
Rapeseed Oil	2.8	1.3
Soy Protein Concentrate	20.8	20.8
Horse beans	14	14
Corn gluten	7.5	7.5
Soybean meal	5	5
Rapeseed lecithin	0.5	0.5
Choline chloridel	0.5	0.5
Stay-Cl	0.05	0.05
Vitamin mix	0.5	0.5
Mineral mix	0.5	0.5
NaH2PO4	1.5	1.5
Lys (99%)l	0.5	0.55
Methionine (99%)l	0.2	0.25
Yttrium oxidem	0.01	0.01
H2O	0.4	0.8
Tr.SB.2	Diet 1	Diet 2	Diet 3	Diet 4
Fish meal	10	10	10	10
Soya protein concentrate	18.45	18.9	18.9	18.9
Soya meal	12	12	12	12
Corn gluten meal	25	25	25	25
Wheat	8.7	8.2	8.7	8.2
Wheat gluten	2	2	2	2
Guar meal	8	8	8	8
Rapeseed extracted	3	3	3	3
Fish oil	6.7	6.7	6.7	6.7
Rapeseed oil	5.4	5.4	5.4	5.4
Vitamin and mineral premix	3.7	3.7	3.7	3.7
Antioxidant	0.06	0.06	0.06	0.06
Galactomannan oligosaccharides	0	0.5	0	0.5
Phytogenic	0	0	0.02	0.02
Tr.SB.3	Diet
Corn gluten	5
Hi Pro Soybean meal	6
Wheat gluten	10.2
Faba bean dehulled	8
Wheat	19.95
Soy protein concentrate	15
Fish meal	10
Rapeseed oil	8.98
Phosphate	0.35
Vitamin & mineral mix	0.3
Poultry meal	10
Poultry oil	1.37
DHA oil	2.75
Lecithin	2
Tr.SB.4	Diet 1	Diet 2	Diet 3	Diet 4	Diet 5	Diet 6
Corn gluten	2.94	4	5	5	5	5
Hi Pro Soybean meal	7	5.82	6	6	6	6
Wheat gluten	17.2	17.47	9.04	10.2	7	9.26
Faba bean dehulled	8	8	8	8	8	8
Wheat	15.54	15.23	20.25	19.95	20.82	20.65
Soy protein concentrate	17	18	15	15	12.43	11
Fish oil	5.11	0	7.03	0	8.95	0
Fish meal	20	10	20	10	20	10
Rapeseed oil	4.29	4.51	6.68	8.98	8.88	10.92
Phosphate	0.52	0.27	0.6	0.35	0.52	0.48
Vitamin & mineral mix	0.3	0.3	0.3	0.3	0.3	0.3
Poultry meal	0	10	0	10	0	10
Poultry oil	0	2.22	0	1.37	0	2.91
DHA oil	0	2.11	0	2.75	0	3.38
Lecithin	2	2	2	2	2	2

## Sheet: Trout
Dietary information of the trout feeding trials
Tr.T.1	Diet 1	Diet 2	Diet 3	Diet 4	Diet 5
Fish meal	13.49	13.84	6.92	7.21	26.06
Dried swine hemoglobin	0	0	0	0	4.25
Dried swine plasma	12.01	12.32	12.32	11.12	8.16
Poultry by-products meal	12.71	13.04	15.54	12.6	0
Fish oil	16.39	14.9	3.61	2.42	16.02
Rapeseed meal	6.86	7.04	12.32	8.95	0
Soybean meal	6.65	6.82	15.72	10.95	7.3
Guar germ meal	2.57	2.64	0	10.68	4.79
Wheat flour	6.73	6.9	5.07	10.71	7.38
Corn gluten	0	0	0	0	3.36
Vital wheat gluten	3.35	3.44	0	0	0
Peas	11.93	12.24	10.98	12.95	9.6
Soy protein concentrate	0	0	0	0	6.59
Soybean oil	5.51	5.04	15.84	10.74	5.47
DL-methionine	0.55	0.56	0.4	0.44	0.31
Lisin	0.33	0.3	0.29	0.2	0.1
Taurin	0.3	0.32	0.4	0.43	0
Antioxidants premixa	0.06	0.04	0.03	0.04	0.05
Vitamin and mineral premix	0.5	0.5	0.5	0.5	0.5
Stay C 35%	0.06	0.06	0.06	0.06	0.06
Tr.T.2	Diet 1	Diet 2	Diet 3	Diet 4
Fishmeal	60	54	48	42
Hermetia illucens meal	0	10	20	30
Fish oil	7	7	7	7
Soybean oil	5	4	3	2
Wheat bran	10	7	4	1
Wheat meal	4	4	4	4
Starch gelatinized D500	11	11	11	11
Vitamin premix	1.5	1.5	1.5	1.5
Mineral premix	1.5	1.5	1.5	1.5
Tr.T.3	Diet 1	Diet 2	Diet 3	Diet 4
Fishmeal	600	540	480	420
Insect meal (Hermetia illucens prepupae)	0	100	200	300
Fish oil	70	70	70	70
Soybean oil	50	40	30	20
Wheat bran	100	70	40	10
Wheat meal	40	40	40	40
Starch gelatinized D500	110	110	110	110
Vitamin and Mineral premix	30	30	30	30
