# Supplementary material for: One Function, Many Faces: Functional Convergence in the Gut Microbiomes of European Marine and Freshwater Fish Unveiled by Bayesian Network Meta-Analysis
Source: Animals (Basel). 2025 Oct 2;15(19):2885. doi: 10.3390/ani15192885 (PMC12524309; doi:10.3390/ani15192885)
Supplement: Supplementary file 1 [file animals-15-02885-s001.zip › Table S2 - Kruskall Functions results.xlsx]

## Sheet: Total functions LV2
Kruskal-Wallis Test Results
Total Functional analysis between sea bass and trout Level 2 KEGG annotations
Metabolic pathways LV 2	p_value
1.0 Global and overview maps	1.51871284194892e-11
1.1 Carbohydrate metabolism	0.14116
1.10 Biosynthesis of other secondary metabolites	3.39546954208716e-17
1.11 Xenobiotics biodegradation and metabolism	5.01403404242753e-24
1.2 Energy metabolism	0.00296969
1.3 Lipid metabolism	1.32997357402194e-08
1.4 Nucleotide metabolism	2.10476574830844e-17
1.5 Amino acid metabolism	0.000329702
1.6 Metabolism of other amino acids	4.93110395565238e-09
1.7 Glycan biosynthesis and metabolism	1.85705429285982e-06
1.8 Metabolism of cofactors and vitamins	0.0143008
1.9 Metabolism of terpenoids and polyketides	0.0415727
2.1 Transcription	5.66808910645628e-07
2.2 Translation	1.45078549930461e-16
2.3 Folding, sorting and degradation	1.16383041070039e-14
2.4 Replication and repair	6.81040827975581e-16
3.1 Membrane transport	1.42695352532222e-07
3.2 Signal transduction	8.81523834890376e-07
4.1 Transport and catabolism	9.12298706183226e-10
4.2 Cell growth and death	3.25473258552276e-11
4.5 Cell motility	4.68798739386647e-07
5.1 Immune system	0.977376
5.10 Environmental adaptation	3.38232853034066e-06
5.2 Endocrine system	3.63243505788714e-26
5.4 Digestive system	0.0176725
6.11 Drug resistance: antimicrobial	0.211099
6.4 Infectious disease: bacterial	2.07655823346124e-12
6.5 Infectious disease: parasitic	2.75310589459869e-13
6.6 Immune disease	0.00493612
6.9 Cardiovascular disease	1.51011956393471e-23

## Sheet: CORE functions LV2
Kruskal-Wallis Test Results
Core Functional analysis between sea bass and trout Level 2 KEGG annotations
Metabolic pathways LV 2	p_value
1.0 Global and overview maps	1.17290112299287e-08
1.1 Carbohydrate metabolism	0.352995
1.10 Biosynthesis of other secondary metabolites	4.35389423040562e-19
1.11 Xenobiotics biodegradation and metabolism	1.14372530535342e-08
1.2 Energy metabolism	5.4818509918112e-07
1.3 Lipid metabolism	0.00170006
1.4 Nucleotide metabolism	2.45215248176571e-10
1.5 Amino acid metabolism	0.0103681
1.6 Metabolism of other amino acids	3.17254710074791e-09
1.7 Glycan biosynthesis and metabolism	0.185676
1.8 Metabolism of cofactors and vitamins	3.71328542060473e-06
1.9 Metabolism of terpenoids and polyketides	0.262841
2.1 Transcription	1.31523536074316e-13
2.2 Translation	1.27229593736895e-19
2.3 Folding, sorting and degradation	1.30980583927902e-11
2.4 Replication and repair	1.5901866227639e-10
3.1 Membrane transport	0.00386042
3.2 Signal transduction	0.0535422
4.1 Transport and catabolism	5.54326499240184e-07
4.2 Cell growth and death	1.47447560440051e-11
4.5 Cell motility	0.0551552
5.1 Immune system	0.195795
5.10 Environmental adaptation	0.281569
5.2 Endocrine system	2.54005991232371e-18
5.4 Digestive system	0.00386023
6.11 Drug resistance: antimicrobial	0.00039308
6.4 Infectious disease: bacterial	1.64090647898597e-07
6.5 Infectious disease: parasitic	1.03438268927031e-14
6.9 Cardiovascular disease	2.88458219038462e-27

## Sheet: Total functions LV3
Kruskal-Wallis Test Results
Total Functional analysis between sea bass and trout Level 3 KEGG annotations
Metabolic pathways LV 3	p_value
Bisphenol degradation	1.37023485037786e-28
Protein export	7.54501444772242e-26
Phosphonate and phosphinate metabolism	1.49363410347811e-24
One carbon pool by folate	7.76165648975382e-24
Phenylalanine, tyrosine and tryptophan biosynthesis	2.24666081633851e-23
Linoleic acid metabolism	1.80128527387834e-22
Starch and sucrose metabolism	9.33870172356374e-22
Selenocompound metabolism	1.35639561815184e-21
Phenylalanine metabolism	4.20457066797675e-21
Pantothenate and CoA biosynthesis	2.00236622505402e-20
Zeatin biosynthesis	3.57922541054842e-20
Pinene, camphor and geraniol degradation	9.52582879728178e-19
Valine, leucine and isoleucine biosynthesis	1.40843560324001e-18
Steroid hormone biosynthesis	6.18478447408134e-18
Alanine, aspartate and glutamate metabolism	2.11383970693435e-16
Benzoate degradation	3.67108655490442e-16
C5-Branched dibasic acid metabolism	9.01688721963273e-16
Caprolactam degradation	1.65761387406797e-15
Carbon fixation in photosynthetic organisms	2.05705125438609e-14
Lysine biosynthesis	2.23578015212415e-14
Mismatch repair	2.82151677061927e-14
Toluene degradation	4.46330052174703e-14
Pentose phosphate pathway	2.16603117737362e-13
Tryptophan metabolism	3.38638111005493e-13
Homologous recombination	4.72365926534512e-13
Biosynthesis of vancomycin group antibiotics	6.47341018897789e-13
Propanoate metabolism	6.89302396517792e-13
Butanoate metabolism	1.20916687096665e-12
Lysine degradation	2.82143108372863e-12
RNA degradation	5.02627217800586e-12
Cysteine and methionine metabolism	6.20759761111838e-12
Nitrotoluene degradation	8.0117926838e-12
Nucleotide excision repair	9.72929946899738e-12
Styrene degradation	4.00528448305647e-11
Base excision repair	7.83613683463281e-11
Tyrosine metabolism	2.93676230181764e-10
Inositol phosphate metabolism	6.33108399297309e-10
Methane metabolism	7.75885556275575e-10
Dioxin degradation	8.32024993360251e-10
Riboflavin metabolism	3.05070119728393e-09
Valine, leucine and isoleucine degradation	3.47557078584237e-09
Amino sugar and nucleotide sugar metabolism	5.53691513355923e-09
Limonene degradation	7.11955168364624e-09
Glycolysis / Gluconeogenesis	1.15822394460639e-08
Biosynthesis of unsaturated fatty acids	1.34676081415235e-08
Ascorbate and aldarate metabolism	1.90765184335732e-07
Nitrogen metabolism	5.92591655197281e-07
Sphingolipid metabolism	7.02642602308043e-07
Terpenoid backbone biosynthesis	8.98753990436063e-06
beta-Alanine metabolism	9.07464020799947e-06
Histidine metabolism	1.01262667999171e-05
D-Amino acid metabolism	1.41494799776171e-05
Pentose and glucuronate interconversions	2.64447777032511e-05
Thiamine metabolism	4.34329045986723e-05
Sulfur relay system	0.000141648
Arginine and proline metabolism	0.000272526
Lipoic acid metabolism	0.000291267
Sulfur metabolism	0.000293693
Polycyclic aromatic hydrocarbon degradation	0.000379321
Aminobenzoate degradation	0.000380478
Carotenoid biosynthesis	0.000394734
Fluorobenzoate degradation	0.000615833
Glyoxylate and dicarboxylate metabolism	0.000948132
Naphthalene degradation	0.000955456
DNA replication	0.000970137
Oxidative phosphorylation	0.00193808
Glutathione metabolism	0.00225425
Glycerolipid metabolism	0.00225425
Folate biosynthesis	0.00336518
Galactose metabolism	0.00365488
Protein processing in endoplasmic reticulum	0.00439132
Atrazine degradation	0.00518701
Pyruvate metabolism	0.00596097
Carbon fixation pathways in prokaryotes	0.0075726
Drug metabolism - other enzymes	0.00944591
Glycine, serine and threonine metabolism	0.0130723
Vitamin B6 metabolism	0.0191619
Chlorocyclohexane and chlorobenzene degradation	0.0370726
Retinol metabolism	0.0493068
Citrate cycle (TCA cycle)	0.0527506
Biotin metabolism	0.0632271
Nicotinate and nicotinamide metabolism	0.0972966
Primary bile acid biosynthesis	0.126164
Secondary bile acid biosynthesis	0.130471
Non-homologous end-joining	0.151892
Biosynthesis of type II polyketide products	0.165752
Ubiquinone and other terpenoid-quinone biosynthesis	0.296196
Biosynthesis of siderophore group nonribosomal peptides	0.3042
Chloroalkane and chloroalkene degradation	0.337924
Fatty acid biosynthesis	0.356341
Porphyrin metabolism	0.360832
Proteasome	0.438715
Biosynthesis of ansamycins	0.460582
Fructose and mannose metabolism	0.563932
Photosynthesis - antenna proteins	0.671783
Steroid biosynthesis	0.683591
Glycerophospholipid metabolism	0.704191
Photosynthesis	0.802157
Xylene degradation	0.836478
Taurine and hypotaurine metabolism	0.919695

## Sheet: CORE functions LV3
Kruskal-Wallis Test Results
Core Functional analysis between sea bass and trout Level 3 KEGG annotations
Metabolic pathways LV 3	p_value
Alanine, aspartate and glutamate metabolism	3.25473258552276e-11
Amino sugar and nucleotide sugar metabolism	2.3519409422293e-10
Aminobenzoate degradation	0.00112497
Arginine and proline metabolism	3.59965989874938e-06
Ascorbate and aldarate metabolism	0.000618297
Atrazine degradation	0.0221717
Base excision repair	3.49063969300751e-08
Benzoate degradation	6.1445515486193e-11
beta-Alanine metabolism	0.0729301
Biosynthesis of ansamycins	0.00284759
Biosynthesis of siderophore group nonribosomal peptides	0.319594
Biosynthesis of type II polyketide products	0.0597577
Biosynthesis of unsaturated fatty acids	0.0159085
Biosynthesis of vancomycin group antibiotics	5.11170570424869e-13
Biotin metabolism	5.59838023985284e-06
Bisphenol degradation	1.44196751614718e-28
Butanoate metabolism	3.51447008845953e-10
C5-Branched dibasic acid metabolism	4.39737259323414e-08
Caprolactam degradation	3.60276139144259e-16
Carbon fixation in photosynthetic organisms	3.78453897130258e-13
Carbon fixation pathways in prokaryotes	0.919696
Carotenoid biosynthesis	8.18983903262786e-10
Chloroalkane and chloroalkene degradation	0.208778
Chlorocyclohexane and chlorobenzene degradation	0.0288317
Citrate cycle (TCA cycle)	0.733059
Cysteine and methionine metabolism	5.67126881707765e-12
D-Amino acid metabolism	3.5464881290664e-12
Dioxin degradation	1.50234908646876e-18
DNA replication	0.00388684
Drug metabolism - other enzymes	0.00999004
Fatty acid biosynthesis	0.000246522
Fluorobenzoate degradation	0.0147884
Folate biosynthesis	0.228838
Fructose and mannose metabolism	0.00573095
Galactose metabolism	5.60853778907281e-09
Glutathione metabolism	2.1859088166315e-05
Glycerolipid metabolism	0.000169759
Glycerophospholipid metabolism	1
Glycine, serine and threonine metabolism	0.127231
Glycolysis / Gluconeogenesis	5.32734508140625e-09
Glyoxylate and dicarboxylate metabolism	0.229668
Histidine metabolism	1.88572689752843e-07
Homologous recombination	2.3945602410805e-06
Inositol phosphate metabolism	9.41319610244251e-07
Limonene degradation	6.06673558057232e-09
Linoleic acid metabolism	2.36193268459e-20
Lipoic acid metabolism	3.41022168145335e-05
Lysine biosynthesis	1.57885692330839e-09
Lysine degradation	4.67502715581053e-11
Methane metabolism	8.21491530737601e-06
Mismatch repair	3.20773960517245e-11
Naphthalene degradation	0.000790998
Nicotinate and nicotinamide metabolism	0.000763932
Nitrogen metabolism	0.577045
Nitrotoluene degradation	0.000343535
Non-homologous end-joining	8.64403899344451e-07
Nucleotide excision repair	5.93873230895789e-18
One carbon pool by folate	4.12831395094611e-12
Oxidative phosphorylation	3.85001173688478e-05
Pantothenate and CoA biosynthesis	7.63061579609906e-15
Pentose and glucuronate interconversions	0.000144123
Pentose phosphate pathway	2.57332027136087e-09
Phenylalanine metabolism	4.68798739386647e-07
Phenylalanine, tyrosine and tryptophan biosynthesis	1.38156097785057e-10
Phosphonate and phosphinate metabolism	3.22147251400246e-14
Photosynthesis	0.254094
Photosynthesis - antenna proteins	0.00233518
Pinene, camphor and geraniol degradation	7.13824426388782e-19
Polycyclic aromatic hydrocarbon degradation	5.83459175217133e-05
Porphyrin metabolism	4.53292348373543e-07
Primary bile acid biosynthesis	0.996577
Propanoate metabolism	0.000270265
Proteasome	7.91772076840585e-08
Protein export	4.65159066245985e-18
Protein processing in endoplasmic reticulum	2.36105676956048e-11
Pyruvate metabolism	0.571199
Retinol metabolism	0.16579
Riboflavin metabolism	0.0233725
RNA degradation	5.60534207378035e-07
Secondary bile acid biosynthesis	0.894198
Selenocompound metabolism	5.20725194650579e-18
Sphingolipid metabolism	6.79725396879165e-07
Starch and sucrose metabolism	1.96252746779565e-20
Steroid biosynthesis	0.321669
Steroid hormone biosynthesis	1.04145718115253e-18
Styrene degradation	3.80578899721273e-07
Sulfur metabolism	1.93776844905591e-06
Sulfur relay system	2.38201919789169e-05
Taurine and hypotaurine metabolism	0.0778605
Terpenoid backbone biosynthesis	0.000130996
Thiamine metabolism	6.21489504137258e-09
Toluene degradation	9.84326429162541e-10
Tryptophan metabolism	6.13574916434914e-09
Tyrosine metabolism	0.00013801
Ubiquinone and other terpenoid-quinone biosynthesis	0.00318383
Valine, leucine and isoleucine biosynthesis	2.26565662723408e-15
Valine, leucine and isoleucine degradation	1.12048344412809e-06
Vitamin B6 metabolism	0.422415
Xylene degradation	0.505851
Zeatin biosynthesis	4.37628062479287e-23
