# Supplementary material for: One Function, Many Faces: Functional Convergence in the Gut Microbiomes of European Marine and Freshwater Fish Unveiled by Bayesian Network Meta-Analysis
Source: Animals (Basel). 2025 Oct 2;15(19):2885. doi: 10.3390/ani15192885 (PMC12524309; doi:10.3390/ani15192885)
Supplement: Supplementary file 1 [file animals-15-02885-s001.zip › Table S3 - Centrality metrics Bayesian Networks.xlsx]

## Sheet: Sea bass
Centraliy Degree, Betweenness, Closeness and Cluster of the nodes of sea bass Bayesian netwrok
Node	Degree	Betweenness	Closeness	Cluster
d__Bacteria	1	0	0.480767	1
f__Flavobacteriaceae	11	0.00493249	0.681776	1
g__Arenibacter	2	0	0.518913	1
g__Brevinema	2	0	0.512051	1
g__Chloroplast	3	0.000275558	0.604454	1
g__Corynebacterium	3	0	0.53606	1
g__EC3	1	0	0.505236	1
g__Empedobacter	2	0	0.490002	1
g__Enterococcus	7	0.000248002	0.64156	1
g__Exiguobacterium	8	0.00327914	0.654179	1
g__Marinicella	1	0	0.505402	1
g__Marixanthomonas	1	0	0.50894	1
g__Mitochondria	6	0.00374759	0.671067	1
g__Sphingobacterium	1	0	0.501111	1
g__Sphingobium	2	0	0.502301	1
g__Tenacibaculum	7	0.00333425	0.680483	1
g__uncultured	1	0	0.463957	1
g__Vagococcus	2	0	0.504536	1
f__Moraxellaceae	2	0	0.507995	1
g__Oceanospirillum	1	0	0.493455	1
g__Thalassotalea	1	0	0.508007	1
f__Acetobacteraceae	1	0	0.411706	2
f__Neisseriaceae	1	0	0.48574	2
g__Acinetobacter	1	0	0.401627	2
g__Bifidobacterium	2	0.00052356	0.475734	2
g__Glaciecola	2	0	0.430836	2
g__Idiomarina	7	0.00159824	0.544668	2
g__Kocuria	1	0	0.481873	2
g__Micrococcus	8	0.00121246	0.634138	2
g__Moheibacter	3	0.000413337	0.675214	2
g__Obscuribacteraceae	1	0	0.480436	2
g__Salegentibacter	2	0	0.516798	2
g__Vibrio	5	0.000661339	0.539195	2
f__Pseudoalteromonadaceae	2	0	0.509249	2
f__Alcaligenaceae	4	0.000385781	0.659069	3
f__Bacillaceae	7	0.00181868	0.669038	3
f__Comamonadaceae	7	0.000799118	0.649204	3
f__Weeksellaceae	1	0	0.486656	3
g__Anaerococcus	4	0	0.534431	3
g__Brachybacterium	1	0	0.501687	3
g__Bythopirellula	3	0.00126757	0.675811	3
g__Cutibacterium	8	0	0.581707	3
g__Gordonia	1	0	0.476785	3
g__Paracoccus	6	0.000909341	0.64597	3
g__Pir4_lineage	3	0	0.517435	3
g__Roseobacter	1	0	0.500363	3
g__Shewanella	7	0.00358225	0.624706	3
g__WD2101_soil_group	1	0	0.474489	3
g__Lactococcus	4	0	0.651801	3
g__Lawsonella	7	0	0.668042	3
f__Alteromonadaceae	4	8.26674e-05	0.667353	4
f__Halomonadaceae	7	0.00520805	0.670057	4
f__Rhodobacteraceae	6	0.00418848	0.659549	4
g__Actinomyces	1	0	0.489221	4
g__Alcanivorax	4	0.000192891	0.665855	4
g__Altererythrobacter	5	0.00396804	0.672256	4
g__Cloacibacterium	2	0	0.659905	4
g__Clostridium_sensu_stricto_13	1	0	0.477633	4
g__Cobetia	4	0.000220446	0.615457	4
g__Finegoldia	1	0	0.502911	4
g__Haemophilus	1	0	0.485517	4
g__Halomonas	3	0	0.608959	4
g__Lactobacillus	6	0.00159824	0.630067	4
g__Methylobacterium.Methylorubrum	3	2.75558e-05	0.665213	4
g__Pseudoalteromonas	4	0	0.522143	4
g__Psychrobacter	6	0.00520805	0.618398	4
g__Romboutsia	1	0	0.501105	4
g__Rothia	1	0	0.49234	4
g__Rummeliibacillus	1	0	0.50274	4
g__Veillonella	1	0	0.471587	4
g__Weissella	5	0.00278314	0.651519	4
Group	65	0	0.988601	4
f__Sphingomonadaceae	3	0	0.660212	4
g__Ureibacillus	5	0	0.669161	4
g__Erythrobacter	3	0	0.658934	4
g__Chromohalobacter	2	0	0.655339	4
g__Clostridioides	1	0	0.496152	4
g__Anoxybacillus	1	0	0.649555	4
g__Cetobacterium	1	0	0.622849	4
g__Methylobacterium	1	0	0.640843	4
g__Photobacterium	1	0	0.53322	4
f__Enterobacteriaceae	5	0.00647561	0.63321	5
g__Alkaliphilus	2	5.51116e-05	0.435292	5
g__Aneurinibacillus	4	0.000551116	0.667634	5
g__Blastococcus	1	0	0.500598	5
g__Brevibacillus	12	0.00716451	0.673583	5
g__Chryseobacterium	2	0	0.523511	5
g__Clostridium_sensu_stricto_2	3	8.26674e-05	0.506069	5
g__Fenollaria	2	0	0.498828	5
g__Hathewaya	4	0	0.543096	5
g__Limnobacter	1	0	0.501328	5
g__Mycobacterium	4	0.00085423	0.654094	5
g__Rhodopirellula	2	0	0.519547	5
g__Subsaxibacter	1	0	0.406539	5
g__Tepidimonas	3	0.00661339	0.632527	5
g__Gallicola	3	0	0.653683	5
g__Aliiglaciecola	4	0	0.665948	5
f__Erwiniaceae	2	0	0.511564	6
f__Pseudomonadaceae	3	0	0.515186	6
g__Alteromonas	1	0	0.490444	6
g__Bacillus	9	0.00137779	0.629417	6
g__Bergeyella	1	0	0.478093	6
g__Bradyrhizobium	1	0	0.49569	6
g__Endozoicomonas	2	0	0.506612	6
g__Geobacillus	3	0	0.521812	6
g__Massilia	5	0.0011849	0.669186	6
g__Raoultibacter	4	0.00190135	0.547275	6
g__Sneathiella	1	0	0.478579	6
g__Sphingomonas	6	0.00112979	0.66442	6
g__Sulfitobacter	1	0	0.4974	6
f__Oxalobacteraceae	2	0	0.50283	6
g__Brevundimonas	7	0	0.658496	6
g__W5053	2	0	0.436648	6
g__Tissierella	1	0	0.411302	6
f__Lachnospiraceae	3	0.000137779	0.501633	7
g__Bacteroides	6	0.00033067	0.669559	7
g__Faecalibacterium	1	0	0.398103	7
f__Vibrionaceae	1	0	0.400076	7
g__Lachnospira	2	0	0.519061	7
g__Roseburia	1	0	0.500757	7
g__Sutterella	1	0	0.50462	7
f__Ruminococcaceae	1	0	0.417338	8
g__Achromobacter	1	0	0.415093	8
g__Aeribacillus	1	0	0.377113	8
g__Akkermansia	1	0	0.41394	8
g__Deinococcus	2	2.75558e-05	0.667941	8
g__Delftia	5	0.00115734	0.617295	8
g__Dialister	1	0	0.390411	8
g__Enhydrobacter	3	0.000137779	0.642044	8
g__Halococcus	1	0	0.500589	8
g__Hydrogenophilus	1	0	0.512994	8
g__Novosphingobium	8	0.000303114	0.667892	8
g__Parahaliea	1	0	0.502947	8
g__Peptococcus	2	8.26674e-05	0.468308	8
g__Propionibacterium	7	0.00112979	0.539458	8
g__Pseudomonas	6	0	0.553837	8
g__Roseovarius	2	0	0.503105	8
g__Salinisphaera	6	0.00479471	0.681465	8
g__Spongiibacter	1	0	0.4944	8
g__Staphylococcus	3	0	0.519272	8
g__Stenotrophomonas	7	0.00203913	0.666634	8
g__Streptococcus	9	0.00573161	0.665048	8
g__Acholeplasma	3	0	0.495118	8
g__028H05.P.BN.P5	1	0	0.408564	9
g__Allorhizobium.Neorhizobium.Pararhizobium.Rhizobium	2	0	0.514342	9
g__Anaerosalibacter	3	0	0.507203	9
g__Clostridium_sensu_stricto_5	2	0	0.536569	9
g__DBS1	1	0	0.500875	9
g__Peptostreptococcus	9	0.00562138	0.698191	9
g__Sphingorhabdus	1	0	0.516925	9
g__Turicella	1	0	0.333268	9
g__Kurthia	2	0	0.516015	9
g__Flavobacterium	5	0	0.666709	9
g__Tepidimicrobium	3	0	0.532068	9
g__Clostridium_sensu_stricto_7	1	0	0.401608	9
g__Saccharimonadales	2	0	0.404168	9
g__Paraclostridium	1	0	0.516798	9
g__Ahrensia	2	0	0.499001	10
g__Epulopiscium	1	0	0.48559	10
g__Hyphomicrobium	1	0	0.339726	10
g__JGI_0000069.P22	2	0.00214935	0.511703	10
g__Maribacter	1	0	0.340459	10
g__Marinobacter	3	0	0.514414	10
g__Mycoplasma	6	0.00181868	0.658491	10
g__Rubritalea	2	0	0.435394	10
g__Cerasibacillus	2	0	0.413823	10
g__Blastopirellula	3	0	0.409379	10
g__Calditerricola	1	0	0.339176	11
g__Comamonas	4	0.00250758	0.488382	11
g__Dietzia	3	0	0.542109	11
g__Gramella	1	0	0.390804	11
g__Kroppenstedtia	2	0	0.50249	11
g__Lachnoclostridium	5	8.26674e-05	0.669989	11
g__Macrococcus	2	0.000220446	0.408454	11
g__Maritalea	6	0.00416093	0.672939	11
g__Oceanobacillus	3	0.00413337	0.513406	11
g__Paenibacillus	1	0	0.486819	11
g__Rhodococcus	1	0	0.411191	11
g__Savagea	2	0	0.503554	11
g__Sporosarcina	4	0.00377514	0.432257	11
g__Taeseokella	1	0	0.405731	11
g__Xanthomonas	2	0	0.511916	11
g__Cellulophaga	4	0	0.516479	11
g__BIrii41	1	0	0.355589	11
g__Clostridium_sensu_stricto_1	3	0	0.529783	12
g__Clostridium_sensu_stricto_18	2	0	0.494361	12
g__Glutamicibacter	5	0.00052356	0.675886	12
g__Pediococcus	1	0	0.489153	12
g__Prevotella	3	5.51116e-05	0.656093	12
f__Clostridiaceae	3	0	0.615449	12
g__Peptoniphilus	4	0	0.649599	12
g__Tepidanaerobacter	2	0	0.417766	12

## Sheet: Trout
Centraliy Degree, Betweenness, Closeness and Cluster of the nodes of trout Bayesian netwrok
Node	Degree	Betweenness	Closeness	Cluster
f__Alcaligenaceae	1	0	0.523629	1
f__Carnobacteriaceae	3	0.00013245	0.717674	1
f__Enterobacteriaceae	3	0	0.566207	1
g__Bifidobacterium	1	0	0.526316	1
g__Carnobacterium	5	0.000927152	0.659259	1
g__Delftia	1	0	0.538239	1
g__Facklamia	7	0.00560706	0.710457	1
g__Shewanella	1	0	0.533138	1
g__Trueperella	2	0.0001766	0.550126	1
g__Trabulsiella	4	0	0.728901	1
f__Bacillaceae	1	0	0.535666	2
f__Coriobacteriaceae	5	0.00481236	0.729878	2
f__Lachnospiraceae	5	0.00441501	0.733299	2
f__Oxalobacteraceae	2	0	0.545885	2
g__Bradyrhizobium	1	0	0.505741	2
g__Desulfovibrio	2	0	0.522463	2
g__Enterococcus	6	0.00207506	0.657833	2
g__Rivicola	1	0	0.494029	2
f__Bifidobacteriaceae	4	0	0.732401	2
g__Methylobacterium	4	0	0.677591	2
o__Actinomycetales	1	0	0.495751	2
f__Comamonadaceae	1	0	0.50166	3
f__mitochondria	5	0.00119205	0.711034	3
f__Ruminococcaceae	2	0	0.506121	3
g__Anaerofilum	2	0.000353201	0.509301	3
g__Corynebacterium	6	0.00304636	0.682725	3
g__Deefgea	4	0	0.571922	3
g__Gallicola	3	0	0.569174	3
g__Kluyvera	3	0	0.717764	3
g__Lactococcus	7	0.00207506	0.737442	3
g__Legionella	1	0	0.534221	3
g__Marinibacillus	4	0	0.563028	3
g__Propionibacterium	6	0.00317881	0.67902	3
g__Pseudomonas	9	0.000927152	0.7562	3
g__Streptococcus	4	0	0.560227	3
g__Trichococcus	4	0.00428256	0.57725	3
g__Yersinia	3	0	0.581861	3
o__Clostridiales	6	0.00993377	0.754313	3
f__Bartonellaceae	6	0	0.732413	3
g__Granulicatella	5	0	0.709023	3
g__Roseomonas	1	0	0.439986	3
g__Citrobacter	2	0	0.670811	3
f__Coxiellaceae	1	0	0.374053	4
g__Acetanaerobacterium	1	0	0.487189	4
g__Aquicella	2	0.000927152	0.459984	4
g__Leucobacter	7	0.00353201	0.595645	4
g__Oscillospira	1	0	0.457651	4
g__Pseudoxanthomonas	1	0	0.450837	4
g__Staphylococcus	6	0.00445916	0.670514	4
g__Vagococcus	2	0.000220751	0.548901	4
g__Veillonella	1	0	0.462147	4
o__Stramenopiles	1	0	0.502348	4
g__Pseudoramibacter_Eubacterium	5	0	0.596527	4
g__Paenochrobactrum	1	0	0.498514	4
g__Sporosarcina	2	0	0.711083	4
f__Erysipelotrichaceae	4	0.00428256	0.742445	5
f__EtOH8	4	0.00172185	0.71912	5
f__Leuconostocaceae	6	0.0012362	0.714257	5
f__Mycoplasmataceae	3	0	0.632035	5
f__Peptostreptococcaceae	5	0.00101545	0.700285	5
f__Planococcaceae	7	0.00547461	0.758996	5
f__Rhodobacteraceae	4	0.00154525	0.721697	5
f__Vibrionaceae	3	0.000794702	0.731926	5
g__Aeromonas	4	0.00419426	0.664017	5
g__Averyella	4	0.00317881	0.720605	5
g__Clostridium	5	0.000618102	0.682255	5
g__Oceanobacillus	2	0	0.700717	5
g__Photobacterium	6	0.00538631	0.693494	5
g__Sedimentibacter	2	0.000883002	0.553132	5
g__Weissella	6	0.00291391	0.711757	5
Group	73	0	1.1163	5
o__Rhizobiales	3	0.00233996	0.709161	5
g__Ureibacillus	2	0	0.71299	5
g__Brevibacterium	3	0	0.715226	5
g__Ochrobactrum	4	0	0.731348	5
g__SMB53	2	0	0.715846	5
f__Aeromonadaceae	2	0	0.555213	5
g__Leuconostoc	3	0	0.714381	5
f__Aerococcaceae	1	0	0.705003	5
f__Tissierellaceae	1	0	0.708282	5
f__Microbacteriaceae	2	0.000529801	0.550067	6
f__Pseudomonadaceae	3	0.00172185	0.543232	6
g__Guggenheimella	1	0	0.55001	6
g__Paenibacillus	6	0.00432671	0.717505	6
g__Peptococcus	9	0.0126269	0.76713	6
g__Porphyromonas	10	0.012936	0.737956	6
o__Bacteroidales	2	0.000618102	0.42896	6
g__Haemophilus	1	0	0.423981	6
f__S24.7	1	0	0.525553	6
g__Sutterella	1	0	0.526237	6
g__Methylibium	1	0	0.352884	6
f__Micrococcaceae	3	0	0.558737	7
g__Desemzia	2	0	0.527661	7
g__Pediococcus	11	0.0015894	0.708393	7
g__Rothia	3	0	0.606319	7
o__Legionellales	2	0	0.531536	7
g__Acinetobacter	4	0	0.677517	7
f__Lactobacillaceae	1	0	0.523756	7
g__Natronobacillus	1	0	0.521721	7
f__Mogibacteriaceae	10	0.00609272	0.735096	8
g__Actinomycineae	2	0	0.535051	8
g__Adlercreutzia	5	0	0.600484	8
g__Anaerococcus	2	0.000529801	0.562772	8
g__Bulleidia	8	0.00913907	0.756313	8
g__Enterovibrio	1	0	0.529426	8
g__Fusobacterium	4	0.00392936	0.704567	8
g__Gemella	2	0.000264901	0.542899	8
g__Peptoniphilus	4	0	0.563129	8
g__Peptostreptococcus	7	0.00309051	0.693571	8
g__Sporanaerobacter	3	0.000927152	0.57805	8
g__Tepidimicrobium	4	0.00591611	0.718345	8
g__Turicibacter	1	0	0.535695	8
g__Vibrio	2	0	0.517146	8
g__Helcococcus	1	0	0.531868	8
f__Neisseriaceae	5	0	0.685188	8
g__Atopobium	1	0	0.435627	8
f__Phyllobacteriaceae	1	0	0.474151	9
f__Xanthomonadaceae	1	0	0.506704	9
g__Agrobacterium	1	0	0.424704	9
g__Geobacillus	4	0.00233996	0.711212	9
g__Mycoplasma	5	0.00198675	0.621308	9
g__ph2	3	0.000573951	0.56054	9
g__Plesiomonas	1	0	0.509968	9
g__Rhodobacter	2	4.41501e-05	0.540434	9
o__Streptophyta	11	0.00534216	0.682876	9
g__Coprococcus	3	0	0.71423	9
f__Rhodospirillaceae	4	0	0.746632	9
f__Clostridiaceae	2	0	0.730598	9
g__Polypodium	1	0	0.510875	9
g__Actinomyces	8	0.00737307	0.722236	10
g__Jeotgalicoccus	2	0.00189845	0.52726	10
g__Pantoea	4	0.00286976	0.745439	10
g__Propionibacterineae	1	0	0.542383	10
g__Proteiniclasticum	2	0.00198675	0.56551	10
f__Actinomycetaceae	1	0	0.526697	10
g__Aerococcus	2	0	0.708564	10
f__Staphylococcaceae	1	0	0.415817	10
g__Bacillus	2	0	0.552093	11
g__Bacteroides	9	0.0130243	0.619062	11
g__Erwinia	3	4.41501e-05	0.713279	11
g__Erysipelothrix	6	0.00498896	0.750872	11
g__Lactobacillus	9	0.00357616	0.704452	11
g__Morganella	4	0.00101545	0.733166	11
g__Myroides	5	0.00454746	0.72813	11
g__Proteus	4	0.00317881	0.56483	11
g__Virgibacillus	1	0	0.497257	11
g__Wohlfahrtiimonas	3	0.00309051	0.558448	11
o__Bacillales	7	0.00450331	0.721706	11
f__Porphyromonadaceae	2	0	0.557329	11
g__Pasteurella	2	0	0.718188	11
f__Brevinemataceae	3	0	0.702828	11
g__Ruminococcus	2	0	0.709195	11
